# Supplementary material for: Antibiofilm, Anti-Inflammatory, and Regenerative Properties of a New Stable Ozone-Gel Formulation
Source: Pharmaceutics. 2024 Dec 11;16(12):1580. doi: 10.3390/pharmaceutics16121580 (PMC11676070; doi:10.3390/pharmaceutics16121580)
Supplement: Supplementary file 1 [file pharmaceutics-16-01580-s001.zip]

Archive with 1 entries (1 files):
- pharmaceutics-3287705-supplementary.pdf
